# Supplementary material for: Amphiphilic Silver Nanoparticles for Inkjet-Printable Conductive Inks
Source: Nanomaterials (Basel). 2022 Nov 29;12(23):4252. doi: 10.3390/nano12234252 (PMC9739383; doi:10.3390/nano12234252)
Supplement: Supplementary file 1 [file nanomaterials-12-04252-s001.zip]

Archive with 1 entries (1 files):
- nanomaterials-2035925-supplementary.pdf
